# Supplementary material for: Physiological ER stress caused by amylase production induces regulated Ire1-dependent mRNA decay in Aspergillus oryzae
Source: Commun Biol. 2023 Oct 4;6:1009. doi: 10.1038/s42003-023-05386-w (PMC10551036; doi:10.1038/s42003-023-05386-w)
Supplement: Supplementary file 4 — Supplementary Data 1 [file 42003_2023_5386_MOESM4_ESM.xlsx]

## Sheet: Sheet1
amyA/B/C mRNA		1st	2nd	3rd
Relative signal intensity of short mRNA fragments (/ full length mRNA)	∆Aoski2	0.289363	0.836045	0.565782
	∆Aoski2/nmtAp-ireA	0.133921	0.514033	0.189145
malP mRNA		1st	2nd	3rd
Relative signal intensity of short mRNA fragments (/ full length mRNA)	∆Aoski2	0.634329	0.943337	1.07301
	∆Aoski2/nmtAp-ireA	0.183595	0.32366	0.235238
